# Supplementary material for: The current situation of Angiostrongylus vasorum in Romania: a national questionnaire-based survey
Source: BMC Vet Res. 2021 Oct 7;17:323. doi: 10.1186/s12917-021-03034-1 (PMC8496003; doi:10.1186/s12917-021-03034-1)
Supplement: Supplementary file 2 — Additional file 2. [file 12917_2021_3034_MOESM2_ESM.xlsx]

## Sheet: English
Submission Yeste	Locality if which you work	County	Email	Did you ever hear about the infection with Angiostrongylus vasorum?	Where did you hear about it?								In The case of one pacient with respiratory distress/ cardio-vascular / neurological/ hemoragic problems, do you consider angiostrongylosis as a diagnostic?								Did you ever diagnosed canine angiostrongylosis?	Which were the main symptoms?					What specific method did you use?					Therapy	Results of the treatment
					During classes in faculty	Continuous training	Conferences/Symposions/Congreses/Workshops	Scientific publications	Pharmaceutical companies	Discussions with other vets	I don't know/I don't answer	Other surses	Yes_baermann	Yes_AngioDetect	Yes_Labsample	Yes_but_no_other_tests	Yes_Imagistic	No	don't know_don't answer	Other		Cardio_vascular	respiratory	neurological	coagulopathy	other_symp	Larvoscopy	Serology_IDEXX	Molecular_biol	nercopsy	other		The patient cured	The patient died	Other situations
2021/03/12 17:36:32	Dumbravița	Timiş	srbnsimona2011@gmail.com	Yes	No	No	Yes	No	No	No	No	No	No	No	No	No	Yes	No	No	No	No	NA	NA	NA	NA	NA	NA	NA	NA	NA	NA	NA	NA	NA	NA
2021/03/11 23:03:08	Cluj-Napoca	Cluj	cecilia_Yesnciu@yahoo.com	Yes	No	Yes	Yes	Yes	No	No	No	No	No	Yes	No	No	No	No	No	No	No	NA	NA	NA	NA	NA	NA	NA	NA	NA	NA	NA	NA	NA	NA
2021/03/11 17:49:07	Voinesti	Dâmboviţa	nicolas.mindroiu@yahoo.com	No	NA	NA	NA	NA	NA	NA	NA	NA	NA	NA	NA	NA	NA	NA	NA	NA	NA	NA	NA	NA	NA	NA	NA	NA	NA	NA	NA	NA	NA	NA	NA
2021/03/11 13:34:10	Sighetu Marmatiei	Maramureş	iulia.mcln@gmail.com	Yes	Yes	No	No	No	No	No	No	No	No	No	No	Yes	No	No	No	No	No	NA	NA	NA	NA	NA	NA	NA	NA	NA	NA	NA	NA	NA	NA
2021/03/06 22:18:31	Bucuresti	București	Bonceaana@gmail.com	Yes	No	No	Yes	Yes	Yes	Yes	No	No	Yes	No	No	No	No	No	No	No	No	NA	NA	NA	NA	NA	NA	NA	NA	NA	NA	NA	NA	NA	NA
2021/03/05 20:50:15	Iasi	Iaşi	armasumihaela@yahoo.com	Yes	Yes	No	Yes	Yes	No	No	No	No	Yes	No	No	No	Yes	No	No	No	No	NA	NA	NA	NA	NA	NA	NA	NA	NA	NA	NA	NA	NA	NA
2021/03/05 11:00:25	Zalau	Sălaj	chichisan.flavia@yahoo.con	Yes	Yes	No	Yes	No	No	Yes	No	No	No	No	Yes	No	No	No	No	No	No	NA	NA	NA	NA	NA	NA	NA	NA	NA	NA	NA	NA	NA	NA
2021/03/05 10:59:11	Floresti	Cluj	mihai-horia.baies@usamvcluj.ro	Yes	Yes	No	No	No	No	No	No	No	Yes	No	No	No	No	No	No	No	No	NA	NA	NA	NA	NA	NA	NA	NA	NA	NA	NA	NA	NA	NA
2021/03/05 10:58:47	Cluj-Napoca	Cluj	cotvlad@yahoo.com	Yes	Yes	No	No	Yes	No	Yes	No	No	Yes	No	No	No	Yes	No	No	No	No	NA	NA	NA	NA	NA	NA	NA	NA	NA	NA	NA	NA	NA	NA
2021/03/05 10:58:32	Cluj-Napoca	Cluj	zsolt.boros@usamvcluj.ro	Yes	Yes	No	Yes	Yes	No	No	No	No	Yes	No	No	No	No	No	No	No	No	NA	NA	NA	NA	NA	NA	NA	NA	NA	NA	NA	NA	NA	NA
2021/03/05 10:55:53	Cluj-Napoca	Cluj	oana-maria.balmos@usamvcluj.ro	Yes	No	No	No	Yes	No	No	No	No	Yes	No	No	No	No	No	No	No	No	NA	NA	NA	NA	NA	NA	NA	NA	NA	NA	NA	NA	NA	NA
2021/03/05 10:51:32	Sanpetru	Braşov	elenabrebenel5@gmail.com	Yes	Yes	No	Yes	Yes	No	Yes	No	No	No	No	No	No	No	Yes	No	No	No	NA	NA	NA	NA	NA	NA	NA	NA	NA	NA	NA	NA	NA	NA
2021/03/05 07:17:36	Cluj-Napoca	Cluj	clinicaveterinarius@gmail.com	Yes	Yes	No	No	No	No	No	No	No	No	Yes	No	No	No	No	No	No	No	NA	NA	NA	NA	NA	NA	NA	NA	NA	NA	NA	NA	NA	NA
2021/03/04 08:21:32	Bucuresti	București	paula.negoescu@yahoo.com	Yes	No	Yes	No	No	No	No	No	No	Yes	No	Yes	No	No	No	No	No	No	NA	NA	NA	NA	NA	NA	NA	NA	NA	NA	NA	NA	NA	NA
2021/03/04 07:34:03	Turda	Cluj	codita.cici@gmail.com	Yes	Yes	No	No	No	No	No	No	No	No	No	No	No	No	No	Yes	No	No	NA	NA	NA	NA	NA	NA	NA	NA	NA	NA	NA	NA	NA	NA
2021/03/04 07:06:21	Fundata si vulcan	Braşov	mythgotic@gmail.com	No	NA	NA	NA	NA	NA	NA	NA	NA	NA	NA	NA	NA	NA	NA	NA	NA	NA	NA	NA	NA	NA	NA	NA	NA	NA	NA	NA	NA	NA	NA	NA
2021/03/04 06:00:38	Ganesti	Mureş	ferymihaly77@gmail.com	Yes	Yes	Yes	No	Yes	No	Yes	No	No	No	No	No	Yes	No	No	No	No	No	NA	NA	NA	NA	NA	NA	NA	NA	NA	NA	NA	NA	NA	NA
2021/03/03 22:04:19	Caransebes	Caraş-Severin	alin_detesan@yahoo.com	Yes	Yes	No	No	No	No	No	No	No	No	No	No	No	No	No	Yes	No	No	NA	NA	NA	NA	NA	NA	NA	NA	NA	NA	NA	NA	NA	NA
2021/03/03 21:59:48	Cluj-Napoca	Cluj	me_roxana09@yahoo.com	Yes	Yes	No	No	No	No	No	No	No	No	No	No	No	Yes	No	No	No	No	NA	NA	NA	NA	NA	NA	NA	NA	NA	NA	NA	NA	NA	NA
2021/03/03 21:37:32	Iași	Iaşi	evgheniacolin1@gmail.com	Yes	Yes	Yes	Yes	Yes	Yes	Yes	No	No	Yes	No	No	No	Yes	No	No	No	No	NA	NA	NA	NA	NA	NA	NA	NA	NA	NA	NA	NA	NA	NA
2021/03/03 20:37:08	Bistrita	Bistriţa-Năsăud	laviniamuresan1992@gmail.com	Yes	Yes	Yes	No	Yes	No	No	No	No	No	No	No	No	No	Yes	No	No	No	NA	NA	NA	NA	NA	NA	NA	NA	NA	NA	NA	NA	NA	NA
2021/03/03 20:34:03	Floresti	Cluj	cabinet.vetpluspet@gmail.com	Yes	No	No	Yes	No	No	No	No	No	No	No	No	No	Yes	No	No	No	No	NA	NA	NA	NA	NA	NA	NA	NA	NA	NA	NA	NA	NA	NA
2021/03/03 20:18:30	Marseille	Cluj	valeanu.mircea19@gmail.com	Yes	Yes	No	No	Yes	Yes	No	No	No	No	No	No	No	No	Yes	No	No	No	NA	NA	NA	NA	NA	NA	NA	NA	NA	NA	NA	NA	NA	NA
2021/03/03 20:17:06	Orțișoara	Timiş	spayvet18@gmail.com	Yes	Yes	No	No	No	No	No	No	No	No	No	No	No	No	No	Yes	No	No	NA	NA	NA	NA	NA	NA	NA	NA	NA	NA	NA	NA	NA	NA
2021/03/03 20:16:21	Sangeorgiu de Padure	Mureş	szreni96@yahoo.com	Yes	Yes	No	No	No	No	No	No	No	No	No	No	No	No	Yes	No	No	No	NA	NA	NA	NA	NA	NA	NA	NA	NA	NA	NA	NA	NA	NA
2021/03/03 20:13:38	Botosani	Botoşani	Mihai.sapteboi@yahoo.com	No	NA	NA	NA	NA	NA	NA	NA	NA	NA	NA	NA	NA	NA	NA	NA	NA	NA	NA	NA	NA	NA	NA	NA	NA	NA	NA	NA	NA	NA	NA	NA
2021/03/03 20:09:22	bucuresti	București	adrianaelenamv@yahoo.ro	Yes	Yes	No	No	Yes	No	No	No	No	Yes	Yes	Yes	No	Yes	No	No	No	No	NA	NA	NA	NA	NA	NA	NA	NA	NA	NA	NA	NA	NA	NA
2021/03/03 20:08:24	București	București	bluecat_vet@yahoo.com	Yes	No	Yes	Yes	Yes	Yes	Yes	No	No	No	No	Yes	No	No	No	No	No	No	NA	NA	NA	NA	NA	NA	NA	NA	NA	NA	NA	NA	NA	NA
2021/03/03 19:59:10	CLUJ-NAPOCA	Cluj	bgdnivan@gmail.com	Yes	Yes	No	Yes	Yes	No	Yes	No	No	Yes	No	No	No	No	No	No	No	No	NA	NA	NA	NA	NA	NA	NA	NA	NA	NA	NA	NA	NA	NA
2021/03/03 19:55:50	Valeni	Maramureş	pralealexandru@gmail.com	No	NA	NA	NA	NA	NA	NA	NA	NA	NA	NA	NA	NA	NA	NA	NA	NA	NA	NA	NA	NA	NA	NA	NA	NA	NA	NA	NA	NA	NA	NA	NA
2021/03/03 19:49:27	Iasi	Iaşi	maftei_stefan2005@yahoo.com	No	NA	NA	NA	NA	NA	NA	NA	NA	NA	NA	NA	NA	NA	NA	NA	NA	NA	NA	NA	NA	NA	NA	NA	NA	NA	NA	NA	NA	NA	NA	NA
2021/03/03 19:48:33	Brasov	Braşov	melisafaydaver@yahoo.com	Yes	Yes	No	No	No	No	No	No	No	Yes	No	No	No	No	No	No	No	No	NA	NA	NA	NA	NA	NA	NA	NA	NA	NA	NA	NA	NA	NA
2021/03/03 19:34:54	Alba Iulia	Alba	pacurar.andreea@yahoo.com	Yes	Yes	No	No	No	No	No	No	No	No	No	No	No	No	Yes	No	No	No	NA	NA	NA	NA	NA	NA	NA	NA	NA	NA	NA	NA	NA	NA
2021/03/03 19:33:41	Cehu silvaniei	Sălaj	silvanianfarmvet@gmail.com	Yes	Yes	No	No	No	No	No	No	No	No	No	Yes	No	No	No	No	No	No	NA	NA	NA	NA	NA	NA	NA	NA	NA	NA	NA	NA	NA	NA
2021/03/03 19:31:34	Arad	Arad	drigcristina@yahoo.com	No	NA	NA	NA	NA	NA	NA	NA	NA	NA	NA	NA	NA	NA	NA	NA	NA	NA	NA	NA	NA	NA	NA	NA	NA	NA	NA	NA	NA	NA	NA	NA
2021/03/03 19:27:26	Marghita	Bihor	dianaceausu89@gmail.com	Yes	Yes	No	No	No	No	No	No	No	No	No	No	No	Yes	No	No	No	No	NA	NA	NA	NA	NA	NA	NA	NA	NA	NA	NA	NA	NA	NA
2021/03/03 19:20:21	Carei	Satu Mare	bartha_kari@yahoo.com	No	NA	NA	NA	NA	NA	NA	NA	NA	NA	NA	NA	NA	NA	NA	NA	NA	NA	NA	NA	NA	NA	NA	NA	NA	NA	NA	NA	NA	NA	NA	NA
2021/03/03 19:19:31	Copăcel	Bihor	popaemil2005@yahoo.com	No	NA	NA	NA	NA	NA	NA	NA	NA	NA	NA	NA	NA	NA	NA	NA	NA	NA	NA	NA	NA	NA	NA	NA	NA	NA	NA	NA	NA	NA	NA	NA
2021/03/03 19:19:27	Floresti	Cluj	adinadaliabalasa@yahoo.ro	Yes	No	No	No	No	No	Yes	No	No	No	No	No	No	Yes	No	No	No	No	NA	NA	NA	NA	NA	NA	NA	NA	NA	NA	NA	NA	NA	NA
2021/03/03 19:15:37	Bistrita	Bistriţa-Năsăud	Oanabiancaraboca@gmail.com	Yes	Yes	No	No	No	No	No	No	No	No	No	No	No	No	Yes	No	No	No	NA	NA	NA	NA	NA	NA	NA	NA	NA	NA	NA	NA	NA	NA
2021/03/03 19:03:06	Bucuresti	București	cristina.topala.90@gmail.com	Yes	Yes	No	No	No	No	No	No	No	No	No	No	No	No	Yes	No	No	No	NA	NA	NA	NA	NA	NA	NA	NA	NA	NA	NA	NA	NA	NA
2021/03/03 18:58:39	Iasi	Iaşi	andrada.damian90@gmail.com	No	NA	NA	NA	NA	NA	NA	NA	NA	NA	NA	NA	NA	NA	NA	NA	NA	NA	NA	NA	NA	NA	NA	NA	NA	NA	NA	NA	NA	NA	NA	NA
2021/03/03 18:57:37	Bucuresti	București	andrei.stoian@umfcd.ro	Yes	No	No	No	No	No	No	No	While performing a necropsy in a Golden Retriever, innitially I thought they are Dirofilaria, but they were very small and alive.	No	No	Yes	No	No	No	No	No	Yes	Yes	Yes	No	Yes	No	No	No	No	Yes	No	It was too late.	No	Yes	No
2021/03/03 18:51:07	Cluj Napoca	Cluj	astileanniculina@yahoo.com	Yes	Yes	No	No	No	No	No	No	No	No	No	No	No	No	Yes	No	No	No	NA	NA	NA	NA	NA	NA	NA	NA	NA	NA	NA	NA	NA	NA
2021/03/03 18:46:41	Nosfalau	Sălaj	ottokabai@yahoo.com	No	NA	NA	NA	NA	NA	NA	NA	NA	NA	NA	NA	NA	NA	NA	NA	NA	NA	NA	NA	NA	NA	NA	NA	NA	NA	NA	NA	NA	NA	NA	NA
2021/03/03 18:40:30	Sfantu gheorghe	Covasna	ferencznoemi13@gmail.com	Yes	No	Yes	No	No	No	No	No	No	Yes	No	No	No	No	No	No	No	No	NA	NA	NA	NA	NA	NA	NA	NA	NA	NA	NA	NA	NA	NA
2021/03/03 18:35:32	Bacau	Bacău	dr.oana_lavinia@yahoo.com	Yes	Yes	Yes	Yes	Yes	Yes	No	No	No	No	Yes	Yes	Yes	No	No	No	I do complementary tests only if the owner asks or affords them	No	NA	NA	NA	NA	NA	NA	NA	NA	NA	NA	NA	NA	NA	NA
2021/03/03 18:34:31	Cluj Napoca	Cluj	calancea.bogdan@gmail.com	Yes	Yes	Yes	No	No	No	No	No	No	No	No	No	No	No	Yes	No	No	No	NA	NA	NA	NA	NA	NA	NA	NA	NA	NA	NA	NA	NA	NA
2021/03/03 18:31:38	Cluj Napoca	Cluj	mogalici89@yahoo.com	Yes	Yes	No	No	No	No	No	No	No	No	No	No	Yes	No	No	No	No	No	NA	NA	NA	NA	NA	NA	NA	NA	NA	NA	NA	NA	NA	NA
2021/03/03 18:31:37	Ramnicu Valcea	Vâlcea	iuliamv@yahoo.com	Yes	Yes	No	No	No	No	No	No	No	No	No	No	No	No	Yes	No	No	No	NA	NA	NA	NA	NA	NA	NA	NA	NA	NA	NA	NA	NA	NA
2021/03/03 18:28:31	Rm. Vâlcea	Vâlcea	Bernyvet@yahoo.com	Yes	Yes	No	No	No	No	No	No	No	No	No	No	No	No	Yes	No	No	No	NA	NA	NA	NA	NA	NA	NA	NA	NA	NA	NA	NA	NA	NA
2021/03/03 18:26:53	Sighișoara	Mureş	nagyagnes23@yahoo.com	Yes	Yes	No	No	No	No	No	No	No	No	No	No	No	No	Yes	No	No	No	NA	NA	NA	NA	NA	NA	NA	NA	NA	NA	NA	NA	NA	NA
2021/03/03 18:26:19	Bistrita	Bistriţa-Năsăud	roxybotezat93@gmail.com	No	NA	NA	NA	NA	NA	NA	NA	NA	NA	NA	NA	NA	NA	NA	NA	NA	NA	NA	NA	NA	NA	NA	NA	NA	NA	NA	NA	NA	NA	NA	NA
2021/03/03 18:24:57	Măguri Răcătău	Cluj	Teo_xxl000@yahoo.com	Yes	Yes	No	No	No	No	No	No	No	No	No	Yes	No	No	No	No	No	No	NA	NA	NA	NA	NA	NA	NA	NA	NA	NA	NA	NA	NA	NA
2021/03/03 14:21:31	ciuperceni	Gorj	pavelvet89srl@yahoo.com	Yes	Yes	No	No	No	No	No	No	No	No	No	No	No	No	Yes	No	No	No	NA	NA	NA	NA	NA	NA	NA	NA	NA	NA	NA	NA	NA	NA
2021/03/03 13:09:10	Onesti	Bacău	florentina.cristian@yahoo.com	Yes	Yes	Yes	No	No	No	No	No	No	No	No	No	No	No	Yes	No	No	No	NA	NA	NA	NA	NA	NA	NA	NA	NA	NA	NA	NA	NA	NA
2021/03/03 11:39:45	București	București	catalina.dumitrescu92@gmail.com	Yes	Yes	No	No	No	No	No	No	No	No	No	No	No	No	Yes	No	No	No	NA	NA	NA	NA	NA	NA	NA	NA	NA	NA	NA	NA	NA	NA
2021/03/03 04:25:38	Giurgiu	Giurgiu	florin_coman86@yahoo.com	Yes	Yes	No	No	No	No	No	No	No	No	No	No	Yes	No	No	No	No	No	NA	NA	NA	NA	NA	NA	NA	NA	NA	NA	NA	NA	NA	NA
2021/03/02 21:25:33	Baia mare	Maramureş	mkdrys@yahoo.com	Yes	Yes	No	No	No	No	No	No	No	No	No	No	No	No	Yes	No	No	No	NA	NA	NA	NA	NA	NA	NA	NA	NA	NA	NA	NA	NA	NA
2021/03/02 21:19:31	Jibou	Sălaj	Bocereglavinia@gmail.com	Yes	Yes	No	No	No	No	No	No	No	No	No	No	No	No	No	Yes	No	No	NA	NA	NA	NA	NA	NA	NA	NA	NA	NA	NA	NA	NA	NA
2021/03/02 20:55:49	Bucuresti	București	soare.dianag@gmail.com	Yes	Yes	No	No	No	No	No	No	No	No	No	No	Yes	No	No	No	No	Yes	No	Yes	No	No	No	No	No	Yes	No	No	I don't do treatment. I am a laboratory vet.	No	No	Yes
2021/03/02 19:59:14	Bucuresti	București	raluca.vlaicu@yahoo.com	Yes	Yes	No	No	No	No	No	No	No	No	No	Yes	No	No	No	No	No	No	NA	NA	NA	NA	NA	NA	NA	NA	NA	NA	NA	NA	NA	NA
2021/03/02 18:34:55	Beclean	Bistriţa-Năsăud	doru_rem@yahoo.com	Yes	Yes	Yes	Yes	Yes	Yes	No	No	No	NA	NA	NA	NA	NA	NA	NA	NA	No	NA	NA	NA	NA	NA	NA	NA	NA	NA	NA	NA	NA	NA	NA
2021/03/02 17:01:52	Cluj napoca	Cluj	azzurravet@hotmail.it	Yes	Yes	No	No	No	No	No	No	I had cases	Yes	Yes	No	No	Yes	No	No	No	Yes	Yes	Yes	No	No	No	No	Yes	No	No	Ultrasound	Ivermectine and doramectine	Yes	No	No
2021/02/28 22:40:50	JILAVELE	Ialomiţa	roxana.rosculet@yahoo.com	Yes	No	No	No	Yes	No	No	No	No	No	No	Yes	No	No	No	No	No	No	NA	NA	NA	NA	NA	NA	NA	NA	NA	NA	NA	NA	NA	NA
2021/02/28 08:27:24	Ciolpani	Ilfov	banu_campulung@yahoo.com	Yes	Yes	No	No	Yes	No	No	No	No	No	No	No	No	No	Yes	No	No	No	NA	NA	NA	NA	NA	NA	NA	NA	NA	NA	NA	NA	NA	NA
2021/02/27 22:13:18	București	București	matei_vet@yahoo.com	Yes	No	Yes	Yes	Yes	No	No	No	No	No	No	No	No	No	Yes	No	No	No	NA	NA	NA	NA	NA	NA	NA	NA	NA	NA	NA	NA	NA	NA
2021/02/27 20:20:30	Murighiol	Tulcea	andradobre85@yahoo.com	Yes	Yes	Yes	Yes	Yes	Yes	Yes	No	No	No	Yes	No	No	No	No	No	No	Yes	Yes	Yes	No	No	No	No	Yes	No	No	No	Simparica Trio	Yes	No	No
2021/02/27 17:23:39	Csv Mica	Cluj	vladutz_2005@yahoo.com	Yes	No	Yes	No	No	No	No	No	No	No	No	No	No	No	Yes	No	No	No	NA	NA	NA	NA	NA	NA	NA	NA	NA	NA	NA	NA	NA	NA
2021/02/05 07:46:13	Botosani	Botoşani	valy_mw@yahoo.com	No	NA	NA	NA	NA	NA	NA	NA	NA	NA	NA	NA	NA	NA	NA	NA	NA	NA	NA	NA	NA	NA	NA	NA	NA	NA	NA	NA	NA	NA	NA	NA
2021/02/05 07:45:25	Botosani	Botoşani	valy_mw@yahoo.com	No	NA	NA	NA	NA	NA	NA	NA	NA	NA	NA	NA	NA	NA	NA	NA	NA	NA	NA	NA	NA	NA	NA	NA	NA	NA	NA	NA	NA	NA	NA	NA
2021/02/04 19:23:17	Satu Mare	Satu Mare	iulya_stoica@yahoo.com	Yes	Yes	Yes	Yes	No	No	Yes	No	No	No	Yes	No	No	No	No	No	No	Yes	No	Yes	No	No	No	Yes	No	No	No	No	Milbemicin and symptomatic treatment	Yes	No	No
2021/02/04 18:06:03	Pitesti	Argeş	dr_mery.ivan@yahoo.com	No	NA	NA	NA	NA	NA	NA	NA	NA	NA	NA	NA	NA	NA	NA	NA	NA	NA	NA	NA	NA	NA	NA	NA	NA	NA	NA	NA	NA	NA	NA	NA
2021/02/03 20:30:18	Ganesti	Mureş	ferymihaly77@gmail.com	Yes	Yes	Yes	No	Yes	No	Yes	No	No	No	No	No	Yes	No	No	No	No	No	NA	NA	NA	NA	NA	NA	NA	NA	NA	NA	NA	NA	NA	NA
2021/02/02 21:34:08	Otopeni	Ilfov	oproiuamalia@yahoo.com	Yes	No	Yes	Yes	No	No	Yes	No	No	No	No	No	No	Yes	No	No	No	No	NA	NA	NA	NA	NA	NA	NA	NA	NA	NA	NA	NA	NA	NA
2021/02/02 09:24:43	Beclean	Bistriţa-Năsăud	radu_87mur@yahoo.com	Yes	Yes	No	Yes	No	No	No	No	No	No	No	No	Yes	No	No	No	No	No	NA	NA	NA	NA	NA	NA	NA	NA	NA	NA	NA	NA	NA	NA
2021/02/01 10:00:19	Bucuresti	București	sensuvet.plus@gmail.com	Yes	No	Yes	Yes	Yes	No	No	No	No	Yes	No	No	No	Yes	No	No	No	Yes	No	Yes	No	No	No	Yes	No	No	No	No	ivermectine	Yes	No	No
2021/01/31 11:44:23	Dobroesti	Ilfov	alina.vica@gmail.com	Yes	No	Yes	Yes	No	Yes	No	No	No	No	No	No	No	No	Yes	No	No	No	NA	NA	NA	NA	NA	NA	NA	NA	NA	NA	NA	NA	NA	NA
2021/01/30 23:26:42	Bucuresti	București	cristea.aliina@gmail.com	Yes	Yes	No	Yes	Yes	No	Yes	No	No	Yes	No	No	No	No	No	No	No	Yes	Yes	Yes	No	No	No	Yes	Yes	No	No	No	Milbemicin oxim	Yes	No	No
2021/01/30 20:56:45	Ploiesti	Prahova	bogdanpredescu77@yahoo.com	Yes	Yes	Yes	Yes	Yes	No	Yes	No	No	No	No	No	No	No	Yes	No	No	No	NA	NA	NA	NA	NA	NA	NA	NA	NA	NA	NA	NA	NA	NA
2021/01/30 15:12:59	Oradea	Bihor	rpurge@yahoo.com	Yes	Yes	No	No	No	No	No	No	No	No	No	Yes	No	No	No	No	No	No	NA	NA	NA	NA	NA	NA	NA	NA	NA	NA	NA	NA	NA	NA
2021/01/30 14:32:16	Cluj Napoca	Cluj	bogdana_fene@yahoo.com	Yes	Yes	No	Yes	No	No	No	No	No	Yes	No	No	No	No	No	No	No	No	NA	NA	NA	NA	NA	NA	NA	NA	NA	NA	NA	NA	NA	NA
2021/01/30 14:10:03	Iași	Iaşi	tet_cristina@yahoo.com	Yes	Yes	No	No	No	No	No	No	No	No	No	No	No	No	Yes	No	No	No	NA	NA	NA	NA	NA	NA	NA	NA	NA	NA	NA	NA	NA	NA
2021/01/30 11:33:33	Timișoara	Timiş	iuliamilin@gmail.com	Yes	Yes	Yes	Yes	No	No	No	No	No	Yes	No	No	No	Yes	No	No	No	No	NA	NA	NA	NA	NA	NA	NA	NA	NA	NA	NA	NA	NA	NA
2021/01/30 09:33:13	Târgu bujor	Galaţi	alisgeanina@yahoo.com	No	NA	NA	NA	NA	NA	NA	NA	NA	NA	NA	NA	NA	NA	NA	NA	NA	NA	NA	NA	NA	NA	NA	NA	NA	NA	NA	NA	NA	NA	NA	NA
2021/01/30 08:07:16	Cluj-Napoca	Cluj	Ralu92a@yahoo.com	No	NA	NA	NA	NA	NA	NA	NA	NA	NA	NA	NA	NA	NA	NA	NA	NA	NA	NA	NA	NA	NA	NA	NA	NA	NA	NA	NA	NA	NA	NA	NA
2021/01/30 00:52:25	Popesti Leordeni	Ilfov	elenasimona.matei@yahoo.com	Yes	Yes	No	No	No	No	Yes	No	No	No	No	Yes	No	No	No	No	No	No	NA	NA	NA	NA	NA	NA	NA	NA	NA	NA	NA	NA	NA	NA
2021/01/29 23:57:53	Târgoviște	Dâmboviţa	agervet99@yahoo.com	Yes	Yes	Yes	Yes	Yes	Yes	No	No	No	Yes	Yes	No	No	No	No	No	No	Yes	Yes	Yes	No	No	No	Yes	Yes	No	Yes	No	Imidacloprid and moxidectin	No	Yes	No
2021/01/29 22:50:09	Cluj Napoca	Cluj	mateipaul81@yahoo.com	Yes	No	No	No	Yes	Yes	No	No	No	No	No	Yes	No	No	No	No	No	No	NA	NA	NA	NA	NA	NA	NA	NA	NA	NA	NA	NA	NA	NA
2021/01/29 22:34:59	București	București	mary_sab105@yahoo.com	Yes	Yes	No	No	No	No	No	No	No	No	No	Yes	No	No	No	No	No	No	NA	NA	NA	NA	NA	NA	NA	NA	NA	NA	NA	NA	NA	NA
2021/01/29 22:20:16	Timisoara	Timiş	Lavinialauer@gmail.com	Yes	No	Yes	No	Yes	No	Yes	No	No	Yes	No	No	No	No	No	No	No	No	NA	NA	NA	NA	NA	NA	NA	NA	NA	NA	NA	NA	NA	NA
2021/01/29 21:53:50	Ploiesti	Prahova	andreeabarsasteanu@gmail.com	Yes	No	No	Yes	No	No	No	No	No	No	No	No	No	No	Yes	No	No	No	NA	NA	NA	NA	NA	NA	NA	NA	NA	NA	NA	NA	NA	NA
2021/01/29 21:38:03	Constanta	Constanţa	roxy_mvb@yahoo.com	Yes	Yes	Yes	Yes	No	No	No	No	No	No	No	No	No	No	Yes	No	No	No	NA	NA	NA	NA	NA	NA	NA	NA	NA	NA	NA	NA	NA	NA
2021/01/29 21:11:34	Carei	Satu Mare	andreeabota92@gmail.com	Yes	Yes	No	No	No	No	No	No	No	No	No	No	No	No	Yes	No	No	No	NA	NA	NA	NA	NA	NA	NA	NA	NA	NA	NA	NA	NA	NA
2021/01/29 21:10:11	Cluj-Napoca	Cluj	kinga.kt29@gmail.com	Yes	Yes	No	No	Yes	No	Yes	No	No	Yes	No	No	No	Yes	No	No	No	No	NA	NA	NA	NA	NA	NA	NA	NA	NA	NA	NA	NA	NA	NA
2021/01/29 21:05:44	Timisora	Timiş	iacobmarco@yahoo.com	Yes	Yes	No	No	No	No	No	No	No	No	No	No	No	Yes	No	No	No	No	NA	NA	NA	NA	NA	NA	NA	NA	NA	NA	NA	NA	NA	NA
2021/01/29 21:01:50	Turda	Cluj	ioanabedecean@gmail.com	Yes	Yes	No	No	No	No	No	No	No	No	Yes	No	No	No	No	No	No	No	NA	NA	NA	NA	NA	NA	NA	NA	NA	NA	NA	NA	NA	NA
2021/01/29 20:27:21	Oradea	Bihor	medavety@yahoo.com	Yes	Yes	Yes	Yes	No	No	No	No	No	No	No	No	No	No	Yes	No	No	No	NA	NA	NA	NA	NA	NA	NA	NA	NA	NA	NA	NA	NA	NA
2021/01/29 20:17:17	Calan	Hunedoara	cabinetveterinarcalan@yahoo.com	No	NA	NA	NA	NA	NA	NA	NA	NA	NA	NA	NA	NA	NA	NA	NA	NA	NA	NA	NA	NA	NA	NA	NA	NA	NA	NA	NA	NA	NA	NA	NA
2021/01/29 20:16:57	Timisoara	Timiş	kissvaleria89@yahoo.com	No	NA	NA	NA	NA	NA	NA	NA	NA	NA	NA	NA	NA	NA	NA	NA	NA	NA	NA	NA	NA	NA	NA	NA	NA	NA	NA	NA	NA	NA	NA	NA
2021/01/29 20:11:36	Timisoara	Timiş	oana_burlan@yahoo.com	Yes	Yes	No	No	No	No	No	No	No	No	No	Yes	No	No	No	No	No	No	NA	NA	NA	NA	NA	NA	NA	NA	NA	NA	NA	NA	NA	NA
2021/01/29 20:11:21	București	București	andra.mardale@yahoo.com	Yes	Yes	No	No	Yes	No	Yes	No	No	No	No	Yes	Yes	Yes	No	No	No	No	NA	NA	NA	NA	NA	NA	NA	NA	NA	NA	NA	NA	NA	NA
2021/01/29 19:56:38	Iasi	Iaşi	dannavet.dl@gmail.com	Yes	Yes	No	Yes	Yes	No	No	No	No	Yes	No	No	No	No	No	No	No	No	NA	NA	NA	NA	NA	NA	NA	NA	NA	NA	NA	NA	NA	NA
2021/01/29 19:52:54	Pucioasa	Dâmboviţa	sunvet@yahoo.com	Yes	Yes	Yes	Yes	Yes	Yes	No	No	No	No	No	No	Yes	No	No	No	No	No	NA	NA	NA	NA	NA	NA	NA	NA	NA	NA	NA	NA	NA	NA
2021/01/29 19:52:27	Aiud	Alba	avramlore@yahoo.com	Yes	Yes	Yes	Yes	No	No	No	No	No	No	No	No	Yes	No	No	No	No	No	NA	NA	NA	NA	NA	NA	NA	NA	NA	NA	NA	NA	NA	NA
2021/01/29 19:51:01	Oradea	Bihor	laura.chira04@gmail.com	Yes	Yes	No	No	No	No	Yes	No	No	Yes	No	Yes	No	No	No	No	No	No	NA	NA	NA	NA	NA	NA	NA	NA	NA	NA	NA	NA	NA	NA
2021/01/29 19:36:46	Cluj-Napoca	Cluj	georgiana.deak@usamvcluj.ro	Yes	No	No	Yes	Yes	Yes	No	No	No	Yes	Yes	No	No	No	No	No	No	No	NA	NA	NA	NA	NA	NA	NA	NA	NA	NA	NA	NA	NA	NA
2021/01/29 19:31:16	Bucuresti	București	Paraschiv.clara@gmail.com	Yes	Yes	Yes	Yes	No	No	Yes	No	No	Yes	Yes	No	No	No	No	No	No	No	NA	NA	NA	NA	NA	NA	NA	NA	NA	NA	NA	NA	NA	NA
2021/01/29 19:26:18	Bucuresti	București	Anna.francesca25@yahoo.com	Yes	Yes	No	Yes	Yes	No	No	No	No	No	No	No	No	No	Yes	No	No	No	NA	NA	NA	NA	NA	NA	NA	NA	NA	NA	NA	NA	NA	NA
2021/01/29 18:44:43	Iași	Iaşi	morariu2495@gmail.com	Yes	Yes	No	No	No	No	Yes	No	No	Yes	No	No	No	No	No	No	No	No	NA	NA	NA	NA	NA	NA	NA	NA	NA	NA	NA	NA	NA	NA
2021/01/29 18:19:33	Floresti	Cluj	daniela@animalia-vet.ro	Yes	Yes	Yes	Yes	Yes	Yes	No	No	No	Yes	Yes	No	No	No	No	No	No	No	NA	NA	NA	NA	NA	NA	NA	NA	NA	NA	NA	NA	NA	NA
2021/01/29 17:55:49	Calafat	Dolj	ciobanu21.94@gmail.com	No	NA	NA	NA	NA	NA	NA	NA	NA	NA	NA	NA	NA	NA	NA	NA	NA	NA	NA	NA	NA	NA	NA	NA	NA	NA	NA	NA	NA	NA	NA	NA
2021/01/29 17:50:16	Târgu Jiu	Gorj	alexandra.katheline@yahoo.com	Yes	Yes	No	No	No	No	No	No	No	No	No	No	No	No	No	Yes	No	No	NA	NA	NA	NA	NA	NA	NA	NA	NA	NA	NA	NA	NA	NA
2021/01/29 17:49:15	București	București	iuliana.curea@outlook.com	Yes	No	No	No	Yes	No	No	No	No	No	No	No	No	Yes	No	No	No	No	NA	NA	NA	NA	NA	NA	NA	NA	NA	NA	NA	NA	NA	NA
2021/01/29 17:34:06	Bucuresti	București	andreeacripop@yahoo.com	Yes	No	No	Yes	No	No	No	No	No	No	No	Yes	No	No	No	No	No	No	NA	NA	NA	NA	NA	NA	NA	NA	NA	NA	NA	NA	NA	NA
2021/01/29 17:21:26	Iași	Iaşi	cojocarucristinastefana@gmail.com	Yes	No	No	No	No	No	No	No	No	Yes	No	No	No	No	No	No	No	No	NA	NA	NA	NA	NA	NA	NA	NA	NA	NA	NA	NA	NA	NA
2021/01/29 17:01:06	Bucuresti	București	maxivet_1999@yahoo.com	Yes	Yes	Yes	No	No	No	No	No	No	No	Yes	Yes	No	No	No	No	No	No	NA	NA	NA	NA	NA	NA	NA	NA	NA	NA	NA	NA	NA	NA
2021/01/29 17:00:49	Bucuresti	București	maxivet_1999@yahoo.com	Yes	Yes	Yes	No	No	No	No	No	No	No	Yes	Yes	No	No	No	No	No	No	NA	NA	NA	NA	NA	NA	NA	NA	NA	NA	NA	NA	NA	NA
2021/01/29 16:16:53	Arad	Arad	mezeianca92@gmail.com	Yes	Yes	No	No	No	No	No	No	No	No	No	No	No	No	No	Yes	No	No	NA	NA	NA	NA	NA	NA	NA	NA	NA	NA	NA	NA	NA	NA
2021/01/29 15:44:13	Arad	Arad	Giulia.nadasan.vet@gmail.com	Yes	No	Yes	No	Yes	No	No	No	No	Yes	No	No	No	No	No	No	No	No	NA	NA	NA	NA	NA	NA	NA	NA	NA	NA	NA	NA	NA	NA
2021/01/29 15:32:51	Sector 1	București	cristinaenache014@gmail.com	Yes	Yes	Yes	Yes	Yes	Yes	No	No	No	No	No	No	No	No	Yes	No	No	No	NA	NA	NA	NA	NA	NA	NA	NA	NA	NA	NA	NA	NA	NA
2021/01/29 15:14:07	Simleu Silvaniei	Sălaj	porolissum_legend@yahoo.com	No	NA	NA	NA	NA	NA	NA	NA	NA	NA	NA	NA	NA	NA	NA	NA	NA	NA	NA	NA	NA	NA	NA	NA	NA	NA	NA	NA	NA	NA	NA	NA
2021/01/29 15:07:29	Babadag	Tulcea	amariei.oana@yahoo.com	Yes	Yes	No	Yes	No	No	Yes	No	No	No	No	No	Yes	No	No	No	No	No	NA	NA	NA	NA	NA	NA	NA	NA	NA	NA	NA	NA	NA	NA
2021/01/29 14:34:04	Com goicea	Dolj	goiceadolj@gmail.com	Yes	Yes	Yes	No	No	No	No	No	No	Yes	No	Yes	No	No	No	No	No	No	NA	NA	NA	NA	NA	NA	NA	NA	NA	NA	NA	NA	NA	NA
2021/01/29 14:32:16	Iasi	Iaşi	rotaruelena1990@gmail.com	Yes	No	No	No	No	No	No	Yes	No	No	No	Yes	No	No	No	No	No	No	NA	NA	NA	NA	NA	NA	NA	NA	NA	NA	NA	NA	NA	NA
2021/01/29 13:38:39	Bragadiru	Ilfov	dr.ioana_manea@yahoo.ro	Yes	Yes	Yes	Yes	No	No	No	No	No	Yes	No	No	No	Yes	No	No	No	Yes	Yes	Yes	No	No	Appetite diminuished, weight loss	Yes	No	No	No	X-rays, Hemathology, 4DX	Antihistaminics, Advocate, Vitamins and minerals: asbrip, vit C, omega 369, hepatotropics, antibiotics	Yes	No	No
2021/01/29 13:16:27	Iasi	Iaşi	raisapascal54@gmail.com	Yes	No	Yes	No	No	No	No	No	No	Yes	No	No	No	No	No	No	No	No	NA	NA	NA	NA	NA	NA	NA	NA	NA	NA	NA	NA	NA	NA
2021/01/29 13:09:00	Iasi	Iaşi	caty_smn@yahoo.com	Yes	Yes	Yes	No	No	No	No	No	No	Yes	No	No	No	No	No	No	No	No	NA	NA	NA	NA	NA	NA	NA	NA	NA	NA	NA	NA	NA	NA
2021/01/29 12:36:19	Craiova	Dolj	droanavalentina_popescu@yahoo.com	No	NA	NA	NA	NA	NA	NA	NA	NA	NA	NA	NA	NA	NA	NA	NA	NA	NA	NA	NA	NA	NA	NA	NA	NA	NA	NA	NA	NA	NA	NA	NA
2021/01/29 12:32:36	Cluj Napoca	Cluj	nedelcu.teodora.cristina@gmail.com	Yes	Yes	No	No	No	No	No	No	No	Yes	No	No	No	No	No	No	No	No	NA	NA	NA	NA	NA	NA	NA	NA	NA	NA	NA	NA	NA	NA
2021/01/29 12:30:48	Constanta	Constanţa	irisalbastruapr@yahoo.com	Yes	Yes	No	No	No	Yes	No	No	No	Yes	No	No	No	No	No	No	No	No	NA	NA	NA	NA	NA	NA	NA	NA	NA	NA	NA	NA	NA	NA
2021/01/29 12:25:16	Harsova	Constanţa	maria_kyty@yahoo.com	Yes	Yes	Yes	No	No	No	No	No	No	No	No	No	Yes	No	No	No	No	Yes	Yes	Yes	No	No	No	Yes	No	No	No	I asked for larvoscopy to somebody else	I did not administer as the dogs were treated elsewhere after the diagnosis	No	No	I don't know - it was treated elsewhere
2021/01/29 11:43:23	Bucuresti	București	eugeniu.voinea@gmail.com	Yes	Yes	Yes	Yes	Yes	No	Yes	No	No	Yes	Yes	Yes	No	Yes	No	No	No	Yes	Yes	Yes	No	No	Apatia, fatigue, inappetence	Yes	No	No	No	No	immiticide, hepatic protection	Yes	No	No
2021/01/29 11:24:57	Abrud	Alba	dianadobircau99@gmail.com	Yes	Yes	No	No	Yes	No	No	No	In the clinic where I used to work	No	No	No	No	Yes	No	No	No	No	NA	NA	NA	NA	NA	NA	NA	NA	NA	NA	NA	NA	NA	NA
2021/01/29 11:19:16	Alba	Alba	sergiu_giuc@yahoo.com	Yes	Yes	Yes	Yes	Yes	Yes	Yes	No	No	Yes	Yes	Yes	Yes	No	No	No	No	Yes	Yes	Yes	Yes	Yes	No	Yes	Yes	No	Yes	No	Milprazon	Yes	No	No
2021/01/29 11:13:34	Arad	Arad	Irina_mahalu@yahoo.com	Yes	Yes	Yes	Yes	Yes	No	No	No	No	Yes	No	No	No	No	No	No	No	No	NA	NA	NA	NA	NA	NA	NA	NA	NA	NA	NA	NA	NA	NA
2021/01/29 11:05:30	Gura humoruluo	Suceava	novac_laur@yahoo.com	Yes	Yes	No	No	No	No	No	No	No	No	No	Yes	No	No	No	No	No	No	NA	NA	NA	NA	NA	NA	NA	NA	NA	NA	NA	NA	NA	NA
2021/01/29 11:01:22	constanta	Constanţa	luana_viviana@yahoo.com	Yes	Yes	Yes	Yes	No	No	No	No	No	No	No	No	No	No	No	No	4DX test and if the owner affords, also AngioDetect	No	NA	NA	NA	NA	NA	NA	NA	NA	NA	NA	NA	NA	NA	NA
2021/01/29 10:56:15	Piatra Neamt	Neamţ	inovethelp@gmail.com	Yes	Yes	Yes	No	No	No	Yes	No	No	Yes	No	Yes	No	No	No	No	No	No	NA	NA	NA	NA	NA	NA	NA	NA	NA	NA	NA	NA	NA	NA
2021/01/29 10:52:56	București	București	c.adrianaelena@gmail.com	Yes	Yes	Yes	Yes	Yes	Yes	Yes	No	No	Yes	Yes	No	No	No	No	No	No	No	NA	NA	NA	NA	NA	NA	NA	NA	NA	NA	NA	NA	NA	NA
2021/01/29 10:45:46	Spinus	Bihor	pascuemanuelsergiu@yahoo.com	No	NA	NA	NA	NA	NA	NA	NA	NA	NA	NA	NA	NA	NA	NA	NA	NA	NA	NA	NA	NA	NA	NA	NA	NA	NA	NA	NA	NA	NA	NA	NA
2021/01/29 10:45:06	Sirioara	Alba	roman.teodora21@yahoo.com	Yes	Yes	No	No	No	No	No	No	No	No	No	No	No	No	Yes	No	No	No	NA	NA	NA	NA	NA	NA	NA	NA	NA	NA	NA	NA	NA	NA
2021/01/29 10:44:23	Roman	Neamţ	rintintinroman@yahoo.com	Yes	No	No	Yes	No	No	No	No	No	No	No	No	No	No	Yes	No	No	No	NA	NA	NA	NA	NA	NA	NA	NA	NA	NA	NA	NA	NA	NA
2021/01/29 10:42:30	București	București	monicabilan@yahoo.com	No	NA	NA	NA	NA	NA	NA	NA	NA	NA	NA	NA	NA	NA	NA	NA	NA	NA	NA	NA	NA	NA	NA	NA	NA	NA	NA	NA	NA	NA	NA	NA
2021/01/29 10:41:23	M.Kogalniceanu	Tulcea	nicu_tascu@yahoo.com	No	NA	NA	NA	NA	NA	NA	NA	NA	NA	NA	NA	NA	NA	NA	NA	NA	NA	NA	NA	NA	NA	NA	NA	NA	NA	NA	NA	NA	NA	NA	NA
2021/01/29 10:31:33	Sintereag	Bistriţa-Năsăud	petruantonio@gmail.com	Yes	No	No	No	Yes	No	No	No	No	No	No	No	No	No	Yes	No	No	No	NA	NA	NA	NA	NA	NA	NA	NA	NA	NA	NA	NA	NA	NA
2021/01/29 07:26:01	Cluj-Napoca	Cluj	luciana.rus@usamvcluj.ro	Yes	Yes	No	Yes	Yes	No	Yes	No	No	Yes	No	No	No	No	No	No	No	No	NA	NA	NA	NA	NA	NA	NA	NA	NA	NA	NA	NA	NA	NA
