# Supplementary material for: The current situation of Angiostrongylus vasorum in Romania: a national questionnaire-based survey
Source: BMC Vet Res. 2021 Oct 7;17:323. doi: 10.1186/s12917-021-03034-1 (PMC8496003; doi:10.1186/s12917-021-03034-1)
Supplement: Supplementary file 3 — Additional file 3. [file 12917_2021_3034_MOESM3_ESM.xlsx]

## Sheet: Hoja1
Do you know about angiostrongilosis? and where did you learn about it?				NO	YES	Total	proportion	stand. Error	CI95-	CI95+
	know about it?			24	123	147	0.836735	0.0304847	0.776985	0.896485
	if yes, where did you learn?:
	faculty	a	faculty	28	95	123	0.772358	0.037808	0.698254	0.846461
	cont training	b	cont training	79	44	123	0.357724	0.0432197	0.273013	0.442434
	conference	c	conference	77	46	123	0.373984	0.0436281	0.288473	0.459495
	papers	d	papers	79	44	123	0.357724	0.0432197	0.273013	0.442434
	farmaceut comp	e	farmaceut comp	28	95	123	0.772358	0.037808	0.698254	0.846461
	other vets	f	other vets	94	29	123	0.235772	0.0382741	0.160755	0.31079
	learn_all		(order: a_b_c_d_e_f)	Number
		1	No_No_No_No_No_No	3		123	0.0243902	0.0139089	0	0.0516517
		2	No_No_No_No_No_Yes	1		123	0.00813008	0.00809696	0	0.0240001
		3	No_No_No_Yes_No_No	4		123	0.0325203	0.0159936	0.0011729	0.0638678
		4	No_No_No_Yes_Yes_No	1		123	0.00813008	0.00809696	0	0.0240001
		5	No_No_Yes_No_No_No	5		123	0.0406504	0.0178061	0.00575049	0.0755503
		6	No_No_Yes_Yes_Yes_No	1		123	0.00813008	0.00809696	0	0.0240001
		7	No_No_Yes_Yes_Yes_Yes	1		123	0.00813008	0.00809696	0	0.0240001
		8	No_Yes_No_No_No_No	4		123	0.0325203	0.0159936	0.0011729	0.0638678
		9	No_Yes_No_Yes_No_No	1		123	0.00813008	0.00809696	0	0.0240001
		10	No_Yes_No_Yes_No_Yes	1		123	0.00813008	0.00809696	0	0.0240001
		11	No_Yes_Yes_No_No_Yes	1		123	0.00813008	0.00809696	0	0.0240001
		12	No_Yes_Yes_No_Yes_No	1		123	0.00813008	0.00809696	0	0.0240001
		13	No_Yes_Yes_Yes_No_No	3		123	0.0243902	0.0139089	0	0.0516517
		14	No_Yes_Yes_Yes_Yes_Yes	1		123	0.00813008	0.00809696	0	0.0240001
		15	Yes_No_No_No_No_No	40		123	0.325203	0.0422388	0.242415	0.407991
		16	Yes_No_No_No_No_Yes	3		123	0.0243902	0.0139089	0	0.0516517
		17	Yes_No_No_No_Yes_No	1		123	0.00813008	0.00809696	0	0.0240001
		18	Yes_No_No_Yes_No_No	2		123	0.0162602	0.0114038	0	0.0386116
		19	Yes_No_No_Yes_No_Yes	4		123	0.0325203	0.0159936	0.0011729	0.0638678
		20	Yes_No_No_Yes_Yes_No	1		123	0.00813008	0.00809696	0	0.0240001
		21	Yes_No_Yes_No_No_No	2		123	0.0162602	0.0114038	0	0.0386116
		22	Yes_No_Yes_No_No_Yes	2		123	0.0162602	0.0114038	0	0.0386116
		23	Yes_No_Yes_Yes_No_No	4		123	0.0325203	0.0159936	0.0011729	0.0638678
		24	Yes_No_Yes_Yes_No_Yes	4		123	0.0325203	0.0159936	0.0011729	0.0638678
		25	Yes_Yes_No_No_No_No	7		123	0.0569106	0.0208891	0.0159679	0.0978533
		26	Yes_Yes_No_No_No_Yes	1		123	0.00813008	0.00809696	0	0.0240001
		27	Yes_Yes_No_Yes_No_No	1		123	0.00813008	0.00809696	0	0.0240001
		28	Yes_Yes_No_Yes_No_Yes	2		123	0.0162602	0.0114038	0	0.0386116
		29	Yes_Yes_Yes_No_No_No	6		123	0.0487805	0.0194228	0.0107119	0.0868491
		30	Yes_Yes_Yes_No_No_Yes	2		123	0.0162602	0.0114038	0	0.0386116
		31	Yes_Yes_Yes_Yes_No_No	1		123	0.00813008	0.00809696	0	0.0240001
		32	Yes_Yes_Yes_Yes_No_Yes	2		123	0.0162602	0.0114038	0	0.0386116
		33	Yes_Yes_Yes_Yes_Yes_No	6		123	0.0487805	0.0194228	0.0107119	0.0868491
		34	Yes_Yes_Yes_Yes_Yes_Yes	4		123	0.0325203	0.0159936	0.0011729	0.0638678
			Total	123
would you consider angiostr if animal has symptoms (resp, neuro, haem)?				NO	YES
	Yes or not?			38	84	122	0.688525	0.0419268	0.606348	0.770701
	If yes, you do:
	baermann	a		44	40	84	0.47619	0.0544926	0.369385	0.582996
	angios antigen	b		67	17	84	0.202381	0.0438372	0.11646	0.288302
	sample to a lab	c		58	26	84	0.309524	0.0504408	0.21066	0.408388
	no tests	d		70	14	84	0.166667	0.0406625	0.0869682	0.246365
	image diag	e		64	20	84	0.238095	0.0464714	0.147011	0.329179
	consider all		a_b_c_d_e	Number
		1	No_No_No_No_Yes	9		84	0.107143	0.0337468	0.0409991	0.173287
		2	No_No_No_Yes_No	11		84	0.130952	0.0368077	0.0588093	0.203096
		3	No_No_Yes_No_No	15		84	0.178571	0.041788	0.096667	0.260476
		4	No_No_Yes_Yes_Yes	1		84	0.0119048	0.0118337	0	0.0350988
		5	No_Yes_No_No_No	5		84	0.0595238	0.0258154	0.00892554	0.110122
		6	No_Yes_Yes_No_No	2		84	0.0238095	0.0166342	0	0.0564126
		7	No_Yes_Yes_Yes_No	1		84	0.0119048	0.0118337	0	0.0350988
		8	Yes_No_No_No_No	20		84	0.238095	0.0464714	0.147011	0.329179
		9	Yes_No_No_No_Yes	7		84	0.0833333	0.0301561	0.0242273	0.142439
		10	Yes_No_Yes_No_No	4		84	0.047619	0.0232357	0.00207704	0.0931611
		11	Yes_Yes_No_No_No	5		84	0.0595238	0.0258154	0	0.110122
		12	Yes_Yes_No_No_Yes	1		84	0.0119048	0.0118337	0	0.0350988
		13	Yes_Yes_Yes_No_Yes	2		84	0.0238095	0.0166342	0	0.0564126
		14	Yes_Yes_Yes_Yes_No	1		84	0.0119048	0.0118337	0	0.0350988
			total	84
have you ever had a case of angiost?				NO	YES
	yes or not?			111	12	123	0.097561	0.0267544	0.0451224	0.15
	If so, what symptoms?									0
	cardio	a		3	9	12	0.75	0.125	0.505	0.995
	respirat	b		0	12	12	1	0	1	1
	neurol	c		11	1	12	0.0833333	0.0797856	0	0.239713
	coagul	d		10	2	12	0.166667	0.107583	0	0.377529
	symptoms_all		a_b_c_d	Number
			No_Yes_No_No	3		12	0.25	0.125	0.005	0.495
			Yes_Yes_No_No	7		12	0.583333	0.142319	0.304389	0.862278
			Yes_Yes_No_Yes	1		12	0.0833333	0.0797856	0	0.239713
			Yes_Yes_Yes_Yes	1		12	0.0833333	0.0797856	0	0.239713
			Total	12
what diagnostic test did you perform on the case of angiost?				NO	YES
	larvoscopy	a		4	8	12	0.666667	0.136083	0.399944	0.933389
	serology	b		7	5	12	0.416667	0.142319	0.137722	0.695611
	molecular biol	c		11	1	12	0.0833333	0.0797856	0	0.239713
	necropsy	d		9	3	12	0.25	0.125	0.005	0.495
	imagery	e		10	2	12	0.166667	0.107583	0	0.377529
	diag_all		a_b_c_d_e	Number
		1	No_No_No_Yes_NA	1		12	0.0833333	0.0797856	0	0.239713
		2	No_No_Yes_No_NA	1		12	0.0833333	0.0797856	0	0.239713
		3	No_Yes_No_No_NA	1		12	0.0833333	0.0797856	0	0.239713
		4	No_Yes_No_No_Yes	1		12	0.0833333	0.0797856	0	0.239713
		5	Yes_No_No_No_NA	4		12	0.333333	0.136083	0.0666111	0.600056
		6	Yes_No_No_No_Yes	1		12	0.0833333	0.0797856	0	0.239713
		7	Yes_Yes_No_No_NA	1		12	0.0833333	0.0797856	0	0.239713
		8	Yes_Yes_No_Yes_NA	2		12	0.166667	0.107583	0	0.377529
			total	12						0
Frequency of use of macrociclic lactones (moxidectine or ivermectine)				NO	YES
				1	7	8	0.875	0.116927	0.645823	1.10418
	did it cure?			4	8	12	0.666667	0.136083	0.399944	0.933389
	macrociclic lact.			1	6	7	0.857143	0.13226	0.597913	1.11637
	melarsomina			0	1	1	1	0	1	1
	sarolaner			0	1	1	1	0	1	1
	did it die?			0	12	12	1	0	1	1
